# Supplementary material for: Comparison of the internal fit of metal crowns fabricated by traditional casting, computer numerical control milling, and three-dimensional printing
Source: PLoS One. 2021 Sep 16;16(9):e0257158. doi: 10.1371/journal.pone.0257158 (PMC8445422; doi:10.1371/journal.pone.0257158)
Supplement: S1 File — (XLSX) [file pone.0257158.s001.xlsx]

## Sheet: 工作表1
	M1	M2	M3	M4	(um)
Casting 1	132.497	123.052	89.297	138.554
Casting 2	174.096	154.245	78.446	122.061
Casting 3	165.813	123.419	74.737	135.387
Casting 4	168.329	135.02	97.935	137.882
Casting 5	122.899	108.696	77.939	99.102
Casting 6	154.451	119.908	82.57	107.184
Casting 7	155.02	126.599	85.506	134.828
Casting 8	143.665	111.558	96.455	128.048
Casring 9	107.993	123.921	122.354	111.921
Casting 10	126.882	111.533	101.525	96.879
	M1	M2	M3	M4
Milling 1	118.537	93.623	71.954	75.794
Milling 2	100.224	86.781	80.434	96.175
Milling 3	92.085	86.673	74.442	83.228
Milling 4	107.797	96.552	77.29	101.628
Milling 5	94.976	88.558	89.001	112.633
Milling 6	108.333	81.796	75.465	98.653
Milling 7	107.993	97.328	73.754	90.424
Milling 8	123.402	118.183	91.831	97.213
Milling 9	119.593	92.039	7.039	96.931
Milling 10	113.87	101.535	77.32	85.261
	M1	M2	M3	M4
Printing 1	123.787	117.444	107.396	93.676
Printing 2	116.369	114.172	93.941	115.587
Printing 3	126.474	111.223	105.939	120.754
Printing 4	114.22	117.251	93.671	117.948
Printing 5	119.841	107.338	109.64	124.551
Printing 6	125.074	109.987	89.225	102.65
Printing 7	108.301	89.812	87.568	99.758
Printing 8	126.832	116.235	105.992	100.681
Printing 9	134.245	124.82	114.327	130.803
Printing 10	128.195	123.575	98.216	106.592
